# Supplementary material for: ntsm: an alignment-free, ultra-low-coverage, sequencing technology agnostic, intraspecies sample comparison tool for sample swap detection
Source: Gigascience. 2024 Jun 4;13:giae024. doi: 10.1093/gigascience/giae024 (PMC11148594; doi:10.1093/gigascience/giae024)
Supplement: giae024_Supplemental_Figures [file giae024_supplemental_figures.zip]

Archive with 7 entries (7 files):
- SuppFigureS1.png
- SuppFigureS2.png
- SuppFigureS3.png
- SuppFigureS4.png
- SuppFigureS5.png
- SuppFigureS6.png
- SuppFigureS7.png
